# Supplementary material for: Virulence and Stress-Related Proteins Are Differentially Enriched and N-Terminally Acetylated in Extracellular Vesicles from Virulent Paracoccidioides brasiliensis
Source: J Fungi (Basel). 2025 Oct 21;11(10):751. doi: 10.3390/jof11100751 (PMC12565617; doi:10.3390/jof11100751)
Supplement: Supplementary file 1 [file jof-11-00751-s001.zip]

Archive with 1 entries (1 files):
- jof-3872265-supplementary.pdf
